# Supplementary material for: Availability, price and affordability of insulin, delivery devices and self-monitoring blood glucose devices in Indonesia
Source: PLoS One. 2024 Oct 3;19(10):e0309350. doi: 10.1371/journal.pone.0309350 (PMC11449349; doi:10.1371/journal.pone.0309350)
Supplement: S1 File — (XLSX) [file pone.0309350.s001.xlsx]

## Sheet: availability
Sector	type of insulin or insulin syringe	availability (%)
PUBLIC (N=22)	Rapid-acting analogue	63.6
	Long-acting analogue	59.1
	Mixed analogue	50
	Overall analogue insulin	63.6
	Human insulin	0
	Insulin syringe	0
	Pen needle	44.1
PRIVATE (N=37)	Rapid-acting analogue	43.2
	Long-acting analogue	48.6
	Mixed analogue	35.1
	Overall analogue insulin	43.2
	Human insulin	0
	Insulin syringe	2.7
	Pen needle	48.6
Sector	Type of SMBG Devices	Availability
PUBLIC (N=22)	Meters	0
	Test strips	0
	Lancets	45.5
PRIVATE (N= 37)	Meters	45.9
	Test strips	67.6
	Lancets	54.1

## Sheet: affordability
Sector	Treatment Components for one month	Price (US$)
Private	Analogue prefilled pens 1200IU	22.45
Private	Pen needles 60	14.94
Private	Meter 1/24	0.99
Private	Test strips 150	51
Private	Lancets 8	0.16
Online marketplace	Analogue prefilled pens 1200IU	34.98
Online marketplace	Pen needles 60	12.6
Online marketplace	Meter 1/24	0.77
Online marketplace	Test strips 150	40.5
Online marketplace	Lancets 8	0.12
Sector	Analogue prefilled pens 1200IU	Pen needles 60	Meter 1/24	Test strips 150	Lancets 8
Private	22.45	14.94	0.99	51	0.16
Online marketplace	34.98	12.6	0.77	40.5	0.12

## Sheet: price
Sector	Insulin type	Median price	Minimum price	Maximum price
Public	Analogue insulin	5.26	3.63	49.34
Private	Analogue insulin	11.24	6.73	56.98
Online marketplace	Analogue insulin	28.65	10.24	139.26
Online marketplace	Human insulin	7.65	6.7	38.24
Sector	SMB

## Sheet: price smbg from Table 2
Sector	SMBG	Median	Minimum	Maximum
Public	Lancet	0.05	0.01	0.1
Private	Meter	23.9	16.15	44.81
	Test strip	0.34	0.09	0.63
	Lancet	0.02	0.01	0.13
Online Marketplace	Meter	18.37	3.13	131.19
	Test strip	0.27	0.09	0.96
	Lancet	0.02	0.01	2.75
	CGM reader	106.7	64.25	279.19
	CGM sensor	106.26	68.62	341.59
